# Supplementary material for: Systematic Review and Meta-Analysis of Insulin Dose and Route of Administration Regimens for Diabetic Ketoacidosis in Children and Adolescents
Source: J Clin Med. 2025 Nov 3;14(21):7792. doi: 10.3390/jcm14217792 (PMC12608122; doi:10.3390/jcm14217792)
Supplement: Supplementary file 1 [file jcm-14-07792-s001.zip]

Archive with 1 entries (1 files):
- jcm-3891184-supplementary.pdf
